# Supplementary material for: The ratio of phosphatidylcholines to lysophosphatidylcholines in plasma differentiates healthy controls from patients with Alzheimer's disease and mild cognitive impairment
Source: Alzheimers Dement (Amst). 2015 Jun 28;1(3):295–302. doi: 10.1016/j.dadm.2015.05.003 (PMC4700585; doi:10.1016/j.dadm.2015.05.003)
Supplement: Supplementary Table 1 — Quantitative results of all measured metabolites for 43 AD, 33 MCI and 35 control plasma samples obtained with the AbsoluteIDQ® p180 Kit (BIOCRATESLife Science AG, Innsbruck, Austria). Limit of detection (LOD), CV (%) and calibration range are indicated for each metabolite. [file mmc1.xlsx]

## Sheet: Concentration µM
		Ala	Arg	Asn	Asp	Cit	Gln	Glu	Gly	His	Ile	Leu	Lys	Met	Orn	Phe	Pro	Ser	Thr	Trp	Tyr	Val	Ac-Orn	alpha-AAA	Creatinine	Kynurenine	Met-SO	Putrescine	Spermidine	t4-OH-Pro	Taurine	total DMA	C0	C10	C14:1	C16	C18:1	C2	C3	lysoPC a C14:0	lysoPC a C16:0	lysoPC a C16:1	lysoPC a C17:0	lysoPC a C18:0	lysoPC a C18:1	lysoPC a C18:2	lysoPC a C20:3	lysoPC a C20:4	PC aa C28:1
	LOD, µM	1	0.5	1.5	1.5	1	1.5	2	0.5	0.5	1.5	1.5	0.5	0.1	0.5	0.1	1	1	0.5	0.5	0.5	0.5	0.15	0.3	1	0.3	0.3	0.03	0.08	0.1	0.5	0.1	1.995	0.142	0.008	0.012	0.09	0.104	0.049	4.585	0.115	0.053	0.041	0.354	0.042	0.053	0.348	0.008	0.029
	CV(%)	3	9	4	8	7	9	5	6	7	6	7	10	8	11	6	7	7	3	8	6	6	10	6	3	4	7	2	3	12	4	10	11	7	9	7	11	5	5	6	11	7	7	11	9	13	5	8	13
	Calibration range, µM	20 - 1600	5 - 400	5 - 400	5 - 400	5 - 400	20 - 1600	10 - 800	25 - 2000	5 - 400	5 - 400	5 - 400	10 - 800	5 - 400	5 - 400	5 - 400	10 - 800	5 - 400	5 - 400	5 - 400	5 - 400	10 - 800	0.5 - 40	1 - 80	10 - 800	1 - 80	1 - 80	0.1 - 8	0.25 - 20	1 - 80	2.5 - 200	1.25 - 100	5 - 120	0.3 - 6		0.4 - 12		0.4 - 35	0.4 - 15
SampleID	Group	Concentration, µM
1	Control	424	88	44.8	8.21	41.3	461	49.8	167	66.2	74.2	122	169	24.3	87.7	84.2	397	90.9	131	67	85.6	176	1.1	0.838	65	3.5	1.43	0.135	0.16	9.88	47.3	1.66	42.6	0.184	0.093	0.099	0.106	5.99	0.469	<LOD	85.9	2.94	1.95	23.3	12.6	21.8	1.65	4.54	2.34
2	Control	327	51	37.7	5.04	32.6	493	56.6	157	65	75.6	156	133	17.3	48.8	63.4	154	74	124	58.3	62.3	211	0.922	1.12	77.8	1.82	0.67	0.092	0.13	9.62	41.9	0.349	34.4	0.19	0.105	0.084	0.107	4.75	0.327	<LOD	88.5	3.81	2.01	26.9	20.6	27	3.16	8.78	3.43
3	Control	452	39.6	40.7	16.4	80	508	75.4	217	69.8	76.4	141	133	15.4	110	74.9	260	56.6	102	29.7	54.3	154	1.84	0.966	244	4.48	1.36	0.102	0.1	27	82.4	1.24	26.6	0.303	0.081	0.12	0.131	8.65	0.443	<LOD	72.8	2.54	1.99	20.3	21.2	24	1.98	6.64	2.58
4	Control	520	55.6	45.1	4.75	33.2	669	28.8	369	83.4	51.7	109	165	20.2	67	55.2	209	101	122	54.1	50.3	149	0.742	0.938	89.7	2.23	0.741	0.174	0.17	0.141	63.1	0.776	39	0.629	0.158	0.11	0.146	8.61	0.352	<LOD	105	2.83	2.32	32.4	26	35.3	2.18	5.36	4.53
5	Control	415	90.9	45.1	5.11	36.9	541	37.7	247	68.4	86	187	201	29.4	84.5	71.8	242	81.4	128	58.2	107	211	1.83	1.58	79.1	2.92	1.48	0.083	0.112	12.2	59.3	0.966	33.1	<LOD	0.118	0.071	<LOD	4.83	0.543	<LOD	98.8	2.55	2.24	36.4	17.3	25.9	2.07	4.44	4.08
6	Control	635	6.36	39.2	14.6	38.5	583	114	301	79.2	89.5	171	171	23.8	130	83	305	134	141	70.4	84.3	205	1.55	1.35	81.8	1.35	1.04	0.129	0.452	10.2	96.3	2.04	41	0.241	0.099	0.157	0.256	6.24	0.745	4.79	136	4.14	3.34	34.8	21.2	24.4	2.39	8.25	2.37
7	Control	325	44.9	47.2	10.4	53.1	613	58.9	255	72.5	66.7	127	143	19	122	56.4	178	121	98.1	41.6	43.1	141	0.997	<LOD	55.1	1.46	0.972	0.145	0.336	9.44	98.4	0.828	26.5	0.466	0.183	0.182	0.313	8.41	0.234	<LOD	124	4.58	3.14	34.3	32.2	29.1	2.9	7.94	4.18
8	Control	440	28.7	41.5	8.26	38.3	609	56.4	305	86.7	67.9	143	161	19.1	95.5	61.7	203	100	103	52	61.2	163	1.87	0.788	81	2.4	0.766	0.22	0.514	9.85	119	1.01	35.1	0.299	0.109	0.111	0.17	6.37	0.339	<LOD	97.3	3.16	3.01	32.1	22.8	30	2.39	4.79	4.91
9	Control	290	23.7	35.3	6.38	45.4	486	47	234	59.6	51.5	100	129	17.1	86.6	53.6	153	91.7	85.8	47.2	51.4	140	1.45	<LOD	74.8	2.77	0.669	0.057	0.121	8.58	37.5	0.808	30	<LOD	0.111	0.094	0.145	3.93	0.201	<LOD	116	4.27	2.93	42.5	32.8	41.2	3.13	6.61	3.77
10	Control	484	48.1	47.3	14	46.5	558	92.8	318	76.1	64.6	149	137	20.5	94.7	66.4	183	89.3	113	50.3	70	189	0.775	0.324	87.8	2.36	0.68	0.143	0.289	11.8	103	0.966	39.2	0.289	0.159	0.127	0.166	4.11	0.316	4.79	102	4.68	2.34	30.5	26	24.4	3.61	7.95	3.38
11	Control	555	38.4	44.6	8.54	21.6	698	99.6	294	67.8	57.9	111	142	20.1	117	64.1	367	126	115	62.8	75.3	152	0.237	0.403	60.1	1.87	0.955	0.146	0.223	10.1	74.3	0.877	30.3	0.243	0.123	0.108	0.221	5.43	0.319	<LOD	112	3.06	2.27	28.6	18.8	17.9	1.62	3.58	3.77
12	Control	486	130	53.1	12.7	45.6	622	34.9	313	80.3	72.7	130	223	30.5	81.7	87.5	295	106	157	95.4	98.9	177	2.48	0.971	97	4.39	1.55	0.151	0.21	10.9	84.9	2.15	31.6	0.599	0.172	0.155	0.187	7.39	0.353	<LOD	159	4.87	3.69	53.6	37.3	62.8	3.64	14.7	4.19
13	Control	556	54.5	44.8	10.5	57.7	541	111	256	84	96.7	195	239	27.1	189	91.3	385	109	119	65.5	106	246	2.02	1.97	69.3	2.95	1.4	0.119	0.295	15.3	101	0.727	43.4	0.475	0.2	0.16	0.293	9.11	0.62	<LOD	131	3.37	3.34	45.8	28.3	30.5	2.71	6.08	5.16
14	Control	421	19	44.2	27.9	47.4	598	53.4	240	77.4	56.8	110	179	17	133	66.3	259	119	127	41.3	67.7	160	1.57	1	88.2	5.68	1.26	0.192	0.297	21.6	101	1.86	33.2	1.09	0.153	0.196	0.228	7.26	0.478	<LOD	116	3.93	3.43	34.8	22.3	24.2	2.14	7.96	3.63
15	Control	451	14.2	34.1	14.6	46.3	553	98.9	212	84.1	81.2	164	185	14.5	118	80.8	255	97.2	116	54.1	86	221	2.08	1.32	111	4	0.638	0.092	0.299	9.68	100	0.828	32.6	0.155	0.125	0.171	0.287	5.41	0.429	6.3	178	9.02	3.04	51.8	25.3	20.2	3.59	8.27	4.59
58	Control	428	55.2	34.1	6.03	30.5	512	62.6	331	71.3	53.9	90.1	146	15.3	76.6	53	235	89.5	94.9	47	52.3	187	1.21	0.378	74.5	3.52	0.563	0.052	0.117	12.6	40.3	0.612	38.5	0.248	0.112	0.122	0.124	5.3	0.267	<LOD	168	4.58	2.29	62.7	21.6	34.2	2.61	8.51	2.83
66	Control	297	39.3	32.3	13.7	44.5	544	47.3	152	61.4	45.6	113	149	12.5	82.2	48.7	163	59.6	99.1	29.5	35.7	152	1.96	0.892	91.3	1.9	0.869	0.222	0.291	8.47	56.8	0.828	28.2	0.34	0.161	0.155	0.266	16.5	0.184	<LOD	96.8	4.67	1.69	25.7	24	21.1	2.39	6.24	3.37
67	Control	267	73	31.4	8.01	40.7	637	22.7	202	62.2	69	128	154	16.8	58	57.6	191	69.3	87.7	40	37.3	180	3.06	1.15	84.9	2.6	0.667	0.269	0.207	10.3	50.4	0.869	38.2	0.357	0.206	0.187	0.241	22.2	0.265	<LOD	94.7	4.66	1.65	27.4	31.3	30.9	3.27	7.78	5.21
68	Control	320	27.3	39.4	4.72	23.5	455	66.5	166	81.5	90.3	163	166	20.1	92.3	72.6	202	83.5	100	72.2	77.6	235	1.6	1.13	53.8	1.71	1.16	0.151	0.194	8.29	25.5	1.3	39.5	0.246	0.139	0.147	0.193	5.22	0.349	5.36	132	3.82	2.69	40.9	21	24	3.56	7.99	4.19
69	Control	446	21.2	42.9	13.7	32.9	485	109	332	86.5	123	245	236	29.2	120	90.3	214	110	86.8	80.8	78.2	235	0.905	2.7	99.1	3.18	1.15	0.189	0.423	7.44	62	2.43	50.2	0.226	0.135	0.261	0.415	9.31	0.846	4.74	141	4.15	2.18	29.7	20	18.3	2.75	6.26	2.7
70	Control	346	33.6	47.1	6.65	30	503	66.6	183	73.7	80.1	172	155	23.7	77.1	69.5	165	105	118	68.4	83.5	245	1.16	1	70.1	2.18	0.741	0.094	0.198	6.56	40.2	0.512	41.4	0.209	0.121	0.144	0.187	6.02	0.366	<LOD	96	3.4	2.34	24.2	16.7	19.4	2.78	7.96	3.32
74	Control	534	23.1	36.4	22	34.9	583	97.7	315	79.4	62.5	108	161	17.3	107	63.4	315	110	119	59.8	64.9	180	1.44	0.818	77	2.1	1.05	0.131	0.21	8.79	42.8	1.47	40	0.208	0.123	0.126	0.186	6.99	0.323	<LOD	131	3.66	1.3	43.6	21.2	29.1	2.98	5.58	2.57
77	Control	446	54.5	55	6.46	32.1	540	58.2	244	81.5	113	242	224	33.9	122	90.3	317	91.2	136	61.1	102	262	1.99	1.88	64.3	2.75	1.71	0.145	0.348	13.6	51.9	0.612	43.5	0.17	0.088	0.111	0.151	5.28	0.621	4.63	132	5	3.17	49.8	23.4	22.6	2.27	4.51	2.93
78	Control	265	78.5	30.3	14.3	42.6	534	23.1	238	72.1	62.8	115	162	17.5	71.4	64.4	213	82.1	105	47	64.2	167	5.23	1.59	70.4	2.6	1.1	0.138	0.158	13.3	49.3	1.89	30.7	0.175	0.151	0.111	0.134	9.59	0.289	<LOD	109	2.36	2.93	37.4	18.2	33.7	2.13	4.7	4.04
79	Control	394	84	43.3	3.37	48.2	572	34.9	224	73.7	88.4	193	218	27.8	90.6	70.2	250	83.6	131	63.3	110	219	2.13	1.96	78.5	2.89	1.26	0.094	0.112	12.4	60.9	1.09	35.4	<LOD	0.132	0.075	<LOD	4.76	0.518	<LOD	97.9	2.63	2.12	33.4	17.5	24.7	2.01	4.43	4.61
85	Control	329	87.2	27.7	4.13	58.7	493	31.6	172	62	53.5	105	161	15.4	109	68.7	246	61.7	66.4	56.2	57.6	172	1.13	0.745	61.1	3.16	0.938	0.158	0.168	8.02	51.6	0.655	39.2	0.21	0.113	0.094	0.15	6.27	0.305	<LOD	99.8	3.68	2.47	30.8	18.5	20.6	2.43	4.87	2.79
86	Control	395	93.3	39	17.4	39.6	540	38.4	206	70.2	82.7	126	189	28.3	98.8	92.4	442	95.6	142	81.5	97.6	208	1.24	1.24	62.1	2.05	1.83	0.109	0.157	8.83	47.2	1.69	49.2	0.181	0.091	0.102	0.118	6.46	0.547	<LOD	92.5	3.07	2	25.6	14.6	25	1.8	4.99	2.71
87	Control	532	32.6	47.7	12.6	61.1	642	74	186	84.7	105	206	231	31.4	224	105	510	127	146	61.8	107	225	1.13	0.966	70.3	3.37	2.05	0.088	0.309	10.9	91	1.07	50.2	0.175	0.117	0.211	0.356	6.71	0.526	8.01	202	7.11	5.42	59.8	33.1	34.3	3.2	7.57	2.94
93	Control	409	55.3	41.2	11.4	49.2	494	68.8	219	69	61.2	132	162	18.9	61.8	61.6	226	68.7	106	53.8	77.5	188	1.86	0.723	75.3	3.15	0.664	0.068	0.13	5.81	46.9	0.65	28.5	0.33	0.133	0.117	0.164	7.97	0.224	5.58	113	5.5	2.03	29.7	22.9	17.5	2.82	8.64	3.78
94	Control	485	13.2	45.1	12.4	44.7	458	97.8	207	68.4	72.6	151	147	15.6	109	71.1	280	80.2	104	45.5	77.8	241	1.94	0.919	73.5	3.51	0.897	0.086	0.224	5.99	109	0.564	27.6	<LOD	0.076	0.164	0.253	4.46	0.339	7.9	187	6.36	3.16	43.8	28.1	28.4	3.58	9.83	3.14
95	Control	367	49.8	33.4	7.98	42.5	410	37.5	237	64.9	66.4	118	157	17.8	78.2	59.9	273	66.3	102	60.6	74.1	198	1.45	1.1	70.7	3.93	1.23	0.189	0.185	13.2	39.4	1.47	23.1	0.288	0.119	0.098	0.127	6.18	0.316	<LOD	85.2	3.05	1.52	23.4	15.1	25.7	1.9	6.67	3.25
98	Control	340	34.8	29.2	4.23	49.3	536	33.4	260	73.5	51.6	97.9	152	15.5	122	54.6	249	76.6	91.8	52.8	49.2	141	0.37	0.64	61.8	1.92	1.39	0.115	0.176	9.28	44.1	1.74	43.2	0.173	0.129	0.059	0.114	5.35	0.337	<LOD	133	3.08	2	48.4	23.5	39.6	3.17	9.81	2.88
99	Control	259	61.5	30.9	7.59	47.5	563	23.3	194	66.6	77	131	149	17.8	96.8	51.1	183	75.2	127	55.2	55.5	183	0.269	0.769	70.7	2.14	0.766	0.052	0.131	9.48	49.7	0.489	41.2	0.209	0.13	0.088	0.114	6.22	0.392	<LOD	121	2.87	1.79	48.6	23.9	47.8	3.14	8.2	3.74
109	Control	342	66.6	28	8.78	43.7	531	30.4	182	65	57.6	106	130	16.1	71.2	62.4	180	78.2	98.1	40.3	59.3	183	1.87	0.938	74	1.94	0.781	0.093	0.142	6.77	45.9	0.67	28.2	0.376	0.246	0.139	0.21	11.1	0.272	<LOD	104	3.51	2.4	33.5	27.9	29.2	3.01	9.05	4.1
110	Control	399	56.7	34.1	7.99	43.6	531	21.2	354	56.2	82	159	165	21.3	89.5	59.1	228	98.2	106	55	68.5	217	0.491	0.994	69.4	2.43	0.908	0.063	0.165	0.143	35.6	0.59	26.5	0.176	0.105	0.085	0.107	4.19	0.349	<LOD	82.6	2.88	1.7	22.7	15.2	20.3	1.8	3.97	3.39
31	AD	348	70.9	43.3	14.7	31	477	48.3	164	88.3	91.8	163	164	22.4	60.3	79.3	192	74.8	92.9	79.2	68	233	1.29	1.43	74.4	1.88	1.19	0.178	0.177	13.7	39	1.37	39.9	0.266	0.111	0.11	0.128	5.75	0.401	<LOD	111	3.84	2.24	30.6	24.2	34.6	4.19	10.7	3.85
32	AD	420	23.1	40.4	8.04	36.9	461	51.1	236	64.7	55.8	102	132	15.6	107	58.7	200	103	117	41.8	48.8	139	1.34	<LOD	67.1	2	0.931	0.108	0.291	10.5	68.6	0.556	30.2	0.257	0.118	0.126	0.24	5.34	0.229	<LOD	143	5.02	3.06	43.4	27.8	39.8	3.47	8.6	2.57
33	AD	479	62.4	42.9	4.08	55.4	632	19.2	209	65.1	74.1	138	159	20.2	85.2	63.1	266	109	126	46.8	70.1	157	0.942	0.363	64.9	2.51	0.796	0.071	0.128	10.2	61.2	0.642	26.1	0.309	0.144	0.091	0.099	5.42	0.394	<LOD	106	3.43	2.78	37.6	18.7	35.5	2.72	7.34	3.07
34	AD	423	27.2	44.5	17.2	31.2	547	98.8	385	73.8	89.3	187	163	23.5	138	91.1	346	143	135	72.7	85.6	200	1	1.01	78.1	2.84	1.05	0.048	0.172	7.62	79.7	1.02	43.8	0.294	0.15	0.189	0.276	8.39	0.531	<LOD	156	5.47	3.17	37.3	26.9	37.8	2.91	5.44	4.31
35	AD	387	13.8	59.9	5.59	43.6	467	42.2	250	69.2	59.1	132	131	17.7	124	73	240	133	144	37.2	63.7	155	1.65	<LOD	87	2.24	0.988	0.102	0.184	7.66	93	0.189	31.8	0.25	0.139	0.171	0.261	6.4	0.479	5.12	146	5.53	3.46	48.4	36.2	50.9	3.21	9.77	4.11
36	AD	480	15.7	59.8	10.7	42.8	664	67.1	318	82.9	78.5	172	198	26.2	158	82.8	242	138	153	58.7	81.2	230	1.24	1	73.2	2.81	1.24	0.069	0.188	16.1	75.3	0.687	39.7	0.146	0.13	0.118	0.253	6.41	0.407	4.76	171	5.38	4.85	51.7	37.4	39.2	2.57	7.47	4.24
37	AD	399	51.1	40.5	4.03	53.7	649	29.8	326	72.5	57.2	120	153	29.2	106	59.7	221	106	114	62.9	82.4	143	<LOD	<LOD	50.4	2.26	0.868	0.142	0.17	7.01	51.3	0.686	33	0.273	0.17	0.155	0.185	7.5	0.223	<LOD	115	3.42	1.78	35.7	28.8	39.5	3.26	8.6	2.63
38	AD	257	39.2	23.2	8.41	23.1	425	19.3	131	57.1	62.6	103	121	14.5	63.4	75.4	216	99.9	61	52.9	63.2	156	0.914	0.638	70.3	3.8	1.28	0.126	0.214	4.68	37.2	1.71	22.2	0.236	0.107	0.16	0.117	3.69	0.248	<LOD	89.4	2.2	2.16	22.8	13.9	19.9	1.53	4.65	2.55
39	AD	405	41.6	37.1	20.7	37.4	455	166	181	70.3	65.6	112	165	11.7	92.4	76.4	277	74.8	87.6	49.2	67	187	1.91	1.7	87	1.59	1.35	0.121	0.398	7.93	74.6	1.94	28.4	<LOD	0.077	0.16	0.206	5.62	0.53	5.55	138	7.12	2.8	25.4	26.4	21.8	2.27	5.94	2.42
40	AD	650	18.1	35.6	10.7	67.1	653	85.3	410	71.3	58.7	104	122	19.4	134	68.9	347	129	155	47.2	63.6	137	0.762	<LOD	76.1	2.33	1.03	0.085	0.205	9.21	118	1.25	34.6	0.143	0.102	0.119	0.186	4.73	0.363	5.08	140	4.94	2.72	39.4	30.8	40.3	2.83	4.47	3.97
41	AD	295	26.7	44.7	9.42	53.4	550	61.7	256	58.5	55.4	122	116	14	97.3	49	173	82.2	105	38.4	55	144	1.82	0.495	104	2.96	0.866	0.251	0.124	21.9	74.7	1.2	29.4	<LOD	0.09	0.074	0.109	3.05	0.378	<LOD	84.2	3.35	2.58	28.3	24.6	21.3	2.23	2.95	2.88
42	AD	502	19.8	55.9	14.6	72.9	735	91.4	241	82.7	90	181	205	27.9	174	85.5	253	120	159	63	102	217	<LOD	0.724	95	3.27	1.51	0.336	0.419	11.6	101	1.02	34.4	0.384	0.137	0.196	0.385	6.59	0.297	4.75	141	6.13	2.75	37.6	43.9	38.5	3.63	8	2.93
43	AD	301	29.7	43.2	5.6	28.1	606	28.8	249	91	127	219	208	25.7	104	74.4	249	121	121	63.5	79.5	236	0.444	0.956	74.8	2.97	1.01	0.181	0.299	7.46	55.4	1.49	29.1	0.447	0.141	0.184	0.292	7.27	0.224	<LOD	122	3.16	3.07	37.4	27.9	34	4.23	12.4	1.99
44	AD	273	25.6	32.2	9.43	45.3	542	38.5	306	65.2	59.2	124	164	22.3	116	70.9	238	74.1	125	37.4	75.6	153	1.21	<LOD	73.6	4.1	0.885	0.109	0.177	17	63.5	1.32	25.7	0.43	0.165	0.133	0.242	4.01	0.252	<LOD	82.3	3.15	1.44	22.8	21.2	14.6	1.87	5.43	2.63
45	AD	347	56.5	27.9	7.14	27	485	16.8	242	57.7	50.4	103	137	14.2	57.8	47.1	205	88.3	95.6	45.5	49.2	154	0.686	0.568	84.6	1.67	0.509	0.104	0.154	7.76	42.9	0.473	28.6	0.423	0.151	0.145	0.19	8.61	0.216	<LOD	117	4.06	2.15	29.5	27.8	39.6	2.72	9.22	3.18
47	AD	475	84.5	36.8	13.3	35.3	552	39.4	259	79.8	76.6	136	158	23.1	80.1	91.1	302	123	147	75.7	108	176	0.994	1.12	74.7	2.6	1.94	0.089	0.152	7.39	54.5	1.52	39.4	0.299	0.115	0.137	0.106	6.19	0.293	4.82	122	3.99	2.98	34	27.3	54	3.93	7.88	4.55
49	AD	304	48.3	35.1	20.8	45.5	602	32.6	352	66.1	67.9	123	144	17.3	122	68.3	281	123	99.6	53	73.2	154	2.34	0.882	80.4	3.36	1.05	0.131	0.293	13.7	52.2	2.27	44.4	3.7	0.346	0.19	0.256	13.8	0.33	<LOD	116	3.24	2.46	30.4	19.9	28.6	1.83	6.35	2.6
50	AD	466	77	32.6	14.1	70.4	649	28.9	307	62	73.5	126	143	18.7	116	74.3	337	103	114	57.6	97.4	186	3.08	0.835	97.5	4.76	0.939	0.061	0.181	10.2	72.1	1.43	41.9	0.431	0.162	0.141	0.188	8.54	0.483	<LOD	126	3.71	2.54	33.8	26.4	39	2.42	7.44	3.81
52	AD	332	45.6	34.4	6.14	29.3	502	46.5	240	69.7	51.9	101	172	15.1	87.2	52.3	207	95.4	111	51.8	59	194	0.795	0.948	86.3	2.43	0.592	0.071	0.135	7.97	42.2	0.697	32.4	0.18	0.112	0.149	0.169	5.68	0.382	<LOD	150	4.81	2.77	37.3	29.7	33.5	2.84	8.76	2.79
53	AD	353	65.5	34.8	7.25	28.5	545	17.9	292	77.9	57.6	108	164	17	63.8	56.2	245	89.8	92.5	53.1	55.8	181	0.881	1.1	85.7	1.8	0.998	0.165	0.192	10.1	41.2	1.71	31.6	0.527	0.195	0.165	0.204	9.61	0.244	<LOD	137	4.32	2.54	33.5	30.2	44.8	3.21	11.3	3.46
54	AD	395	44.2	30.9	4.22	26.7	522	20.1	272	68.9	52.2	118	155	14.3	75.2	56.1	255	87.6	93.6	46.4	50.9	169	0.987	0.811	95.9	2.11	0.646	0.104	0.284	8.07	53.5	0.499	31.8	0.297	0.134	0.159	0.209	6.08	0.348	<LOD	141	4.4	2.7	35.5	26.7	36.3	2.71	9.07	3.62
56	AD	437	59.9	31.7	6.7	45.5	491	40.4	312	53.8	46.6	89.8	142	15.2	54.2	50.7	160	91.3	98.1	58.1	47	151	0.33	0.415	81.1	2.04	0.794	0.071	0.123	8.09	42	0.774	30.8	0.375	0.149	0.147	0.184	5.05	0.262	<LOD	128	3.25	2.7	33.5	33.7	41.1	3.55	10.4	4.43
57	AD	443	36.8	32.8	6.67	41	472	43.9	331	67.7	62.8	121	141	18.1	83.2	53.4	180	88.9	99.1	42.3	60.6	171	0.675	0.725	81.3	1.94	0.884	0.075	0.238	6.11	57.6	0.726	29.3	0.626	0.149	0.147	0.201	5.98	0.261	<LOD	118	2.7	2.73	33.5	29.4	29.1	2.62	6.82	4.55
60	AD	336	47.9	30.6	6.43	59.2	501	37.6	216	67.4	63.6	113	149	19.4	106	67.7	239	59.4	107	57.5	76.4	168	0.702	1.31	70.3	2.57	1.07	0.122	0.275	7.96	41	1.41	25.4	0.217	0.092	0.1	0.16	3.81	0.279	<LOD	87.3	2.56	2.4	31	19.5	26.8	1.63	4.57	2.55
61	AD	576	14.3	47.6	19.7	48.4	632	106	375	102	67	134	194	14.9	141	73	359	115	116	61.1	60.9	197	1.56	1.13	83.2	3.01	0.95	0.133	0.291	7.95	95.5	1.34	38.4	0.233	0.141	0.188	0.427	7.11	0.262	5.28	218	6.07	3.17	73.4	34.4	36.9	3.32	8.7	2.97
62	AD	457	35.6	34.7	12.4	50.7	549	29.1	357	61.5	40.8	87.4	116	12.9	76.5	46.6	214	76.9	87.6	38.5	45.7	132	0.903	0.398	72.4	2.14	0.558	<LOD	0.106	0.141	45.7	0.61	25.6	0.216	0.118	0.096	0.162	5.06	0.18	<LOD	91.3	3	1.18	34.4	19.6	26.5	2.17	4.84	2.5
64	AD	404	41.7	42.7	14.7	41.5	628	55.1	267	69.3	62.2	114	184	16.3	140	65.6	269	148	105	35.3	50.5	163	3.33	0.858	78.9	2.68	1.06	0.039	0.217	11.8	63.2	0.595	36.9	0.351	0.147	0.156	0.135	6.24	0.427	6.76	255	6.63	8.05	90.1	44.8	52.2	3.4	7.5	5.02
65	AD	624	41	50	19	46.9	695	45.1	273	63.6	54.5	110	125	15.6	107	75.8	295	173	102	39.4	53.7	135	0.93	<LOD	82	2.21	0.751	0.043	0.293	8.47	65.4	1.06	28.3	0.718	0.189	0.153	0.204	5.67	0.254	<LOD	181	4.39	6.23	63.7	34.9	33.4	2.14	6.37	5.14
72	AD	358	91.1	30.1	5.02	46.2	602	19.2	233	67.7	42.2	82.7	112	13.1	62.2	58.8	183	47.8	74.8	31.8	65.1	115	1.25	0.321	97.5	2.74	0.651	0.062	0.11	6.82	39.7	1.19	22.2	0.321	0.137	0.093	0.105	5.23	0.286	<LOD	79.7	3.86	1.51	22.1	18.7	17.8	1.79	3.67	3.52
73	AD	624	105	36.7	8.87	55.6	512	29.4	406	71.4	63.2	113	109	17.2	66.2	69	334	74.3	112	43.3	68.6	131	4.28	<LOD	100	3.2	1.14	0.247	0.142	23.3	55.5	0.853	26.4	0.158	0.093	0.08	<LOD	6.47	0.305	<LOD	89.6	4.89	2.27	27.7	23.8	21.4	1.99	4.49	3.59
75	AD	330	69.9	37.6	14.4	47.1	578	51.5	189	63.5	79.3	149	158	22.2	83	69	205	79.7	113	62.5	73.1	217	0.69	1.08	82.8	2.8	0.723	0.097	0.163	6.72	53	0.605	27.7	0.369	0.114	0.105	0.163	6.52	0.3	<LOD	87.1	3.3	3.03	26.9	24.6	36	2.48	6.39	3.3
76	AD	308	63.1	35.4	6.66	30.6	626	35.5	266	71.8	51.7	101	164	17.7	48.7	57.9	213	74.3	91.9	42.8	61	154	0.599	0.94	49.6	1.55	1.39	0.163	0.178	5.59	40.6	1.29	32.9	0.399	0.179	0.109	0.094	7.23	0.273	5.08	198	5.62	4.47	61.2	36.1	48.5	4.38	10.7	5.02
81	AD	379	70.3	26.8	7.03	34.5	527	31.2	234	65.8	60.4	97.4	129	15.6	56.5	55.2	258	83.7	68.4	56.1	46	165	0.767	0.635	79.1	2.43	0.76	0.103	0.214	7.19	32.3	1.39	23.8	0.432	0.158	0.096	0.111	3.86	0.463	<LOD	119	4.07	2.84	35.6	22.1	25.7	2.61	6.89	3.92
83	AD	373	52	23.6	4.74	10.9	467	34.1	194	50.1	38.5	78.5	123	15.6	64.2	53.7	160	99.1	67.7	29.2	50.5	124	<LOD	<LOD	44.8	2	0.781	0.074	0.357	5.27	36	0.557	14.9	0.282	0.123	0.141	0.176	5.03	0.127	<LOD	87.1	2.61	1.28	24.2	28	24.8	2.11	4.86	3.18
84	AD	407	69.4	26.5	5.73	26.3	456	19.3	236	47.9	41.4	69.9	111	19.8	52.4	45.5	170	86.7	78.6	33.6	50.8	98.3	0.248	<LOD	53.6	1.64	0.788	0.124	0.147	4.82	62.7	0.51	11.9	0.393	0.134	0.143	0.175	6.29	0.092	<LOD	80	2.78	1.23	27	30.1	34.4	2.08	4.21	3.51
89	AD	473	45.6	41.3	18.5	38.1	571	84.4	543	72.4	91.6	150	183	25.4	135	80.1	290	172	136	61.8	85.1	195	1.47	1.17	111	4.09	1.37	0.226	0.348	8.58	194	2.12	46.3	0.363	0.117	0.146	0.169	9.94	0.609	4.96	244	7.2	6.77	64.9	49.1	50.5	3.99	9.99	3.5
90	AD	323	78.9	40	14.6	52.7	567	38.1	532	67.8	65.2	118	136	24.5	95.9	74.4	192	139	119	53.9	61.8	151	1.8	0.747	110	2.74	1.1	0.181	0.186	6.78	42.3	2.05	41.4	0.451	0.132	0.119	0.155	14.3	0.293	<LOD	99.2	3.3	2.95	28.1	21.6	41.3	2.98	5.53	3.95
91	AD	518	78.6	46.6	12.7	72.1	515	33.8	516	70	88.8	182	170	29.6	115	74.4	263	128	223	53.5	80.7	200	1.21	0.79	111	3.82	1.17	0.079	0.125	9.95	50.5	0.788	33.1	0.151	0.075	0.077	<LOD	6.84	0.44	<LOD	108	5.07	3.29	30.6	27.5	34.8	3.09	4.14	3.87
92	AD	528	91.4	51.1	18.9	54.3	659	29.7	526	83.2	108	207	193	40.1	89.8	92.6	310	140	171	75.1	104	214	2.2	1.2	109	4.45	1.59	0.108	0.162	8.18	47.2	2.01	41.5	0.215	0.103	0.088	0.101	7.86	0.43	<LOD	130	6.19	3.52	37.2	30.4	35.2	3.31	5.27	3.67
101	AD	347	78.5	38.4	3.34	58.4	463	19.8	190	65.9	62.1	115	134	20.6	84.6	64.6	261	119	122	59	78.2	174	<LOD	0.565	54	2.51	0.864	0.053	0.131	14.9	39.1	0.632	27	0.228	0.119	0.121	0.204	6.27	0.336	<LOD	82.9	3.15	1.81	21.1	17.7	13.6	1.27	3.43	3.59
103	AD	449	48.3	42	13	40.1	464	93.8	350	76.5	112	208	192	25.6	125	97.7	306	129	81.8	86.2	98.9	218	1.07	1.92	75.1	3.17	1.35	0.174	0.28	7.4	92.2	1.44	29.5	0.201	0.102	0.113	0.156	5.98	0.5	6.26	252	6.26	6.13	77.5	32.2	35.1	3.82	7.52	2.49
104	AD	322	37	31.2	10.6	34.1	530	67.3	314	61.8	63	121	161	13	97.6	71.1	205	96.9	53.5	53.7	59.3	173	0.908	0.909	94.2	3.04	0.849	0.346	0.249	9	78.7	1.57	36.2	0.213	0.121	0.137	0.155	6.05	0.421	5.28	234	5.31	5.53	65.2	33.3	34.7	3.7	9.59	2.74
111	AD	334	71.9	36.9	7.13	33.4	535	47.8	415	70	97	164	214	25.8	112	68	201	130	98	65.1	78.3	192	0.955	1.55	66.6	2.4	1.22	0.16	0.205	9.87	50.4	1.57	27.8	0.262	0.13	0.096	0.141	6.38	0.214	<LOD	84.1	2.35	1.36	24.9	17.7	29.3	1.77	4.67	3.25
16	MCI	482	23.2	35.8	8.04	33.4	516	30.4	237	63.5	54.2	113	135	13.6	89.8	52.5	209	102	142	44.2	47.2	165	1.08	0.511	91.7	2.26	0.73	0.119	0.214	12.3	67.1	0.338	36.3	0.296	0.166	0.14	0.223	7.46	0.334	<LOD	133	3.5	3.02	41	36	43.8	3.2	10.6	2.99
17	MCI	407	19.1	48	15.9	82.5	603	123	177	77.4	86.7	157	169	22.1	156	82.8	352	76.8	120	44.1	82.5	190	2.84	1.35	146	5.52	0.988	0.099	0.314	13.7	99.3	1.28	30.2	0.17	0.095	0.142	0.252	7.49	0.466	<LOD	124	3.9	2.72	36.9	29.2	35.1	2.98	9.29	3.05
18	MCI	454	31.7	44.2	14	48.7	457	99.7	201	66.6	46.1	98.5	157	17	109	70.6	264	101	129	67.1	73.5	134	<LOD	0.618	73	2.77	1.26	0.07	0.178	6.98	83.3	0.789	26.8	0.306	0.145	0.158	0.26	5.6	0.239	<LOD	144	5.15	3.38	46.5	31.7	40.6	2.66	9.79	3.94
19	MCI	613	10.8	45	12.6	25.4	522	76.3	262	72.4	58.5	131	152	16.9	124	65.4	255	142	132	51.8	63	169	<LOD	0.62	86.4	2.72	0.793	0.133	0.154	12.5	76.8	0.627	39.1	0.182	0.156	0.205	0.363	6.09	0.356	<LOD	210	5.76	4.02	64.9	49.2	57	3.89	14.7	3.23
20	MCI	718	29.7	51.3	13.5	19.2	574	117	232	91.3	99.5	196	215	24.2	128	78.3	338	97.2	127	63	66.3	241	1.21	1.17	90.3	2.27	1.38	0.254	0.221	27.1	98.1	1.03	38.9	0.222	0.154	0.129	0.235	7.9	0.358	<LOD	139	3.04	1.81	47.4	29	45.1	2.49	9.33	3.27
21	MCI	423	86.8	42.2	26.9	98	569	52.3	254	78.4	94	173	191	29.1	113	90.7	293	118	102	100	81.6	225	7.15	1.9	125	5.35	1.48	0.123	0.192	8.66	52.3	2.07	69.7	0.559	0.199	0.192	0.179	16.7	0.843	<LOD	133	4.54	2.48	30.1	23.2	31.2	2.1	8.56	3.3
22	MCI	405	39.9	27.5	5.6	40.3	460	39.8	209	52.4	56.9	110	130	15.5	70.4	46.8	212	70.1	90.3	43.7	66.8	190	1.06	0.904	71.3	2.98	0.896	0.113	0.134	0.146	45.9	<LOD	19.8	0.251	0.093	0.086	0.115	5.34	0.28	<LOD	64.7	2.61	1.12	19.1	13.7	20.9	1.67	4.97	2.61
23	MCI	445	38.7	48.2	16.7	57.8	589	105	361	93	167	307	213	34.5	196	88.2	298	169	168	65.2	101	315	2.41	2.79	103	3.29	1.4	0.107	0.238	23.1	104	0.926	37.1	0.73	0.141	0.166	0.235	8.66	0.51	<LOD	128	4.44	3.08	32.4	31.3	47.5	4.49	11.6	3.78
24	MCI	466	41.3	41.3	18.9	58.3	635	95	348	71.5	96.1	172	150	20.5	134	69.5	272	121	122	52.1	67.8	205	2	1.03	91.3	3	1.19	0.135	0.289	12.3	92.7	1.01	30.8	0.597	0.135	0.161	0.185	9.69	0.412	<LOD	93.4	3.11	2.27	34.2	29	41.3	3.53	11.2	3.1
25	MCI	448	51	44.3	7.69	34.4	581	24.1	293	89.8	68.5	158	166	27.9	68.5	69.1	264	134	166	80.1	66.8	206	0.37	0.816	89.3	2.74	0.981	0.199	0.299	10	65.7	1.69	42	0.36	0.171	0.128	0.132	8.92	0.35	<LOD	142	3.01	2.98	48.2	27.2	39.7	3.76	9.9	4
26	MCI	587	41.8	41.5	11.5	25.8	550	79.9	294	63.5	82.6	171	174	26.1	106	75.7	367	94.4	131	69.1	73.4	215	4.17	0.938	104	3.96	0.927	0.126	0.172	8.15	36.2	0.569	27.5	0.224	0.104	0.123	0.147	5.53	0.257	<LOD	98.1	3.5	2.23	30	25.6	39.4	2.57	7.8	3.2
27	MCI	503	92.8	56.3	10	47.6	641	26.4	257	104	104	175	223	43.4	111	96.5	306	123	178	79.8	112	212	1.67	1.72	97.8	2.62	1.67	0.146	0.254	21	44.6	1.47	27.3	0.216	0.118	0.122	0.122	4.07	0.322	<LOD	146	4.34	3.62	48	49	104	4.79	12.7	4.81
28	MCI	688	177	130	166	165	627	330	728	163	217	254	312	155	141	179	374	195	195	177	170	302	17.9	29.9	337	29.6	26.1	3.05	6.22	13.4	92.1	10.8	52.6	2.16	0.097	4.12	<LOD	13.8	4.54	<LOD	151	3.01	2.66	111	21.3	25.1	1.76	8.38	1.7
29	MCI	408	46	32.2	4.71	51.7	513	13.3	254	62.1	42.4	92.1	135	12.5	75.8	58.6	148	96.3	95.7	45.1	56.6	133	1.64	0.309	83.4	3.59	0.754	0.069	0.139	8.72	63.5	0.774	38.9	0.502	0.139	0.108	0.143	6.83	0.279	<LOD	86.7	3.08	2.3	27.5	20.4	31.7	1.56	5.17	3.66
30	MCI	469	61.9	40.9	12.7	43.5	649	59.6	275	72.5	85	156	167	26.1	87.5	82.3	341	101	128	67.9	109	178	0.849	0.476	66.4	6.87	1.09	0.184	0.244	6.56	49.4	0.781	36	0.442	0.137	0.119	0.182	6.65	0.323	<LOD	106	3.74	2.26	37.1	21.8	22.9	2.14	5.14	3.84
46	MCI	301	48.2	30.5	8.04	25.1	496	64.7	178	59.9	58.1	117	150	15.9	75.1	63.5	143	68.9	99.1	54.4	67.1	181	0.822	0.665	63.8	1.77	0.795	0.046	0.113	5.51	46.2	0.53	30.4	0.302	0.11	0.11	0.13	8.13	0.208	<LOD	94.2	2.92	2.39	30.4	20.3	28.5	2.53	4.88	4.18
48	MCI	386	38.1	29.8	12.2	42.9	493	34.4	361	63.1	57.9	102	138	17.2	124	71	342	136	94.2	57.4	85.1	144	2.19	0.889	66.3	2.9	1.3	0.065	0.264	11.6	42.3	1.74	42.3	0.609	0.132	0.121	0.214	8.82	0.36	<LOD	125	3.75	2.74	31.1	22.5	31.8	1.69	7.39	2.46
51	MCI	319	52.8	29	12.6	24.9	474	27.8	267	66.4	66.1	119	132	19.3	60.2	54.3	260	91	85.5	42.6	49.4	173	1.2	0.591	78.1	1.63	1.01	0.209	0.198	9.76	35	1.39	27	0.365	0.167	0.134	0.155	9.83	0.298	<LOD	147	3.14	2.36	42.3	24	45.6	2.1	7.23	3.11
55	MCI	432	29	40.8	5.26	34.7	499	27.5	385	61.5	78.8	146	176	26.9	109	63.8	240	89.6	136	51.4	74.8	184	0.228	0.929	68.3	1.86	0.851	0.061	0.27	8.94	41.7	0.621	27.4	0.325	0.112	0.114	0.16	4.86	0.319	<LOD	140	4.32	4.21	38.8	37.4	45.1	3.61	10.2	3.76
59	MCI	373	18	36	5.24	25.2	455	31.9	278	57.7	48.8	89.1	131	11.7	100	44.1	203	83.1	121	36.5	45.6	140	0.892	0.364	71.5	2.08	0.439	0.045	0.141	5.89	43.9	0.614	26.3	0.173	0.105	0.101	0.164	6.54	0.171	<LOD	105	2.69	1.32	36.6	19	29.5	2.21	5.1	2.55
63	MCI	234	44.9	32.6	5.13	32.9	442	16.5	152	53.4	44.9	113	123	14.4	83.2	70.4	152	89.8	88.6	34.8	55.3	150	2.98	0.371	71.3	1.77	0.913	0.141	0.19	7.08	40.1	1.09	26.2	0.374	0.144	0.095	0.135	9.67	0.2	<LOD	85.7	1.92	2.09	32.2	17.6	34.3	1.27	4.03	4.26
71	MCI	279	68.5	35.3	12.4	42	436	28.8	203	49.8	25.2	55	100	13.3	44.5	50	90	51.7	83.8	30.9	50.1	72	2.29	<LOD	96.7	2.55	0.713	0.125	0.136	9.24	37.8	1.02	37.7	0.38	0.181	0.097	0.178	8.01	0.304	<LOD	61.6	4.03	1.29	17.6	17.2	14.1	1.37	3.2	2.31
80	MCI	374	11.7	44.9	14.4	29.5	436	82.4	214	75.3	69.8	129	192	11.6	124	70.8	245	101	75.9	50.9	56	195	0.92	0.841	68.8	2.84	0.79	0.134	0.739	9.63	71.8	1.5	22.3	0.414	0.137	0.161	0.356	3.39	0.254	<LOD	198	4.44	3.47	56.7	29.4	26.1	2.6	12.7	2.13
82	MCI	415	76	29.6	9.87	24.3	479	35.1	246	54.3	50	90.5	127	19.1	95.7	59.3	174	96.3	90.3	34.2	66.5	126	0.235	0.403	56.6	2.68	0.673	0.159	0.161	5.87	37.1	0.586	16.7	0.306	0.107	0.143	0.173	4.94	0.157	<LOD	82.5	2.54	1.56	26.1	30.5	34.1	2.44	5.37	2.88
88	MCI	380	54.6	29.6	9.37	42.3	521	14.3	415	54.9	46.3	98.6	114	17.2	64.8	56	162	91.8	87.9	35.7	57.9	135	1.65	0.508	77.5	2.03	0.736	0.077	0.147	5.02	34.3	0.667	38	0.329	0.113	0.077	0.113	7.43	0.328	<LOD	103	3.65	2.65	39	28.7	44.7	2.94	4.75	2.61
96	MCI	440	38.3	30.1	5.91	43.7	494	18.8	264	57.8	37.3	83.8	113	13.4	86.4	46.9	200	80.1	90.7	43.4	66.9	131	1.55	<LOD	64	3.44	0.924	0.072	0.117	9.74	53.6	0.991	31.7	0.15	0.085	0.063	<LOD	4.34	0.26	<LOD	84.1	3.78	2.21	26.4	19.6	31.6	1.56	4.61	2.83
97	MCI	345	55	33.2	3.92	53.6	540	10.6	267	68.2	46.6	94.2	157	15.2	89	67	182	94.4	98.1	60	66.6	168	1.94	0.43	76.9	4.51	0.92	0.056	0.131	11.2	49.8	0.91	44.2	0.603	0.151	0.119	0.168	7.65	0.326	<LOD	100	4.1	2.73	32.2	22.7	37.1	2.26	6.26	4.39
100	MCI	530	66.7	43.1	5.66	60.5	529	52.2	205	74.8	112	209	197	31.2	114	83.2	326	114	155	67.3	111	225	0.481	1.21	57	3.19	0.844	0.069	0.199	0.149	37.1	0.631	32.7	0.18	0.112	0.116	0.155	6.95	0.4	<LOD	126	4.65	2.38	38	27	35.8	2.75	5.81	3.68
102	MCI	471	17.4	38.6	8.16	13.6	482	65	318	63	89	177	195	18.9	108	64.3	271	112	89.8	46.2	65.1	223	1.12	1.77	80.4	1.98	0.897	0.119	0.32	9.66	37.9	0.652	23.1	0.175	0.091	0.101	0.191	8.12	0.388	<LOD	122	2.74	3.31	39.3	24.5	24.5	2.5	6.45	2.08
105	MCI	429	54.3	36.5	6.18	64.1	529	48.5	251	60	63.2	117	149	23.7	108	64.5	265	88.2	129	57.1	65.1	180	1.44	0.843	78.3	3.19	0.659	0.241	0.178	8.17	35.7	0.597	28.5	0.245	0.104	0.122	0.147	4.48	0.245	4.87	102	3.59	2.71	32.2	25.2	41.7	2.4	6.59	2.64
106	MCI	548	48.9	37.9	15.8	20.7	617	86.6	287	68.7	77.4	166	177	23.3	105	76	352	104	110	69.6	80.7	206	4.54	1.31	93.9	4.25	1.06	0.135	0.15	8.99	40.8	0.793	25.5	0.225	0.099	0.133	0.146	5.62	0.249	<LOD	96.6	3.53	2.43	31	27.1	39.3	2.46	8.25	3.35
107	MCI	690	6.21	49.9	19.3	30.9	583	157	297	76.4	59.8	126	214	15.7	165	74	281	135	126	63.9	66.5	187	1.59	1.2	126	4.29	0.688	0.388	0.651	9.63	163	0.208	27.4	0.255	0.109	0.298	0.458	7.33	0.344	5.65	163	4.92	3.84	44.2	36.3	48.6	3.73	11.1	3.11
108	MCI	301	65.5	32.8	7.37	29.8	559	27.5	235	58.2	54.6	106	131	17.5	89.7	57.2	160	76	108	34.5	46.6	148	1.31	1.05	61.5	1.59	0.596	0.048	0.184	10.5	45.7	0.499	28.1	0.37	0.173	0.125	0.234	13.2	0.232	<LOD	80.4	2.6	1.91	30.1	19.4	29.6	2.34	8.46	3.31
[truncated: 136 more columns]
